# Supplementary material for: Screening of Plant-Derived Lactic Acid Bacteria for Faba Bean Fermentation and Their Mycotoxin Removal Capacity
Source: Microorganisms. 2026 Jun 17;14(6):1358. doi: 10.3390/microorganisms14061358 (PMC13305944; doi:10.3390/microorganisms14061358)
Supplement: Supplementary file 1 [file microorganisms-14-01358-s001.zip]

Archive with 1 entries (1 files):
- microorganisms-4319369-supplementary.pdf
